# Supplementary material for: Predictors of Mortality and Orotracheal Intubation in Patients with Pulmonary Barotrauma Due to COVID-19: An Italian Multicenter Observational Study during Two Years of the Pandemic
Source: J Clin Med. 2024 Mar 15;13(6):1707. doi: 10.3390/jcm13061707 (PMC10971014; doi:10.3390/jcm13061707)
Supplement: Supplementary file 1 [file jcm-13-01707-s001.zip]

Archive with 1 entries (1 files):
- jcm-2890461-supplementary.pdf
